# Supplementary material for: The High-Throughput In Vitro CometChip Assay for the Analysis of Metal Oxide Nanomaterial Induced DNA Damage
Source: Nanomaterials (Basel). 2022 May 27;12(11):1844. doi: 10.3390/nano12111844 (PMC9181865; doi:10.3390/nano12111844)
Supplement: Supplementary file 1 [file nanomaterials-12-01844-s001.zip]

Archive with 3 entries (3 files):
- nanomaterials-1683268-Figures and Tables.pdf
- Supplementary Data File 1.xlsx
- Supplementary Data File 2.xlsx
